# Supplementary material for: Self-Reported Depression among Chinese Women with Recurrent Pregnancy Loss: Focusing on Associated Risk Factors
Source: J Clin Med. 2022 Dec 16;11(24):7474. doi: 10.3390/jcm11247474 (PMC9785000; doi:10.3390/jcm11247474)
Supplement: Supplementary file 1 [file jcm-11-07474-s001.zip]

Archive with 1 entries (1 files):
- jcm-2073358-supplementary.pdf
